# Supplementary material for: Possible Interaction Between Physical Exercise and Leptin and Ghrelin Changes Following Roux-en-Y Gastric Bypass in Sarcopenic Obesity Patients—A Pilot Study
Source: Nutrients. 2024 Nov 15;16(22):3913. doi: 10.3390/nu16223913 (PMC11597895; doi:10.3390/nu16223913)
Supplement: Supplementary file 1 [file nutrients-16-03913-s001.zip]

Archive with 1 entries (1 files):
- nutrients-3247977-supplementary.pdf
